# Supplementary material for: In-Depth Molecular Dynamics Study of All Possible Chondroitin Sulfate Disaccharides Reveals Key Insight into Structural Heterogeneity and Dynamism
Source: Biomolecules. 2022 Jan 5;12(1):77. doi: 10.3390/biom12010077 (PMC8773825; doi:10.3390/biom12010077)
Supplement: Supplementary file 1 [file biomolecules-12-00077-s001.zip]

Archive with 1 entries (1 files):
- biomolecules-1502082-supplementary.pdf
